# Supplementary material for: Eleven Years of Experience in the Treatment of Aortoiliac Aneurysm with the E-Liac Stent-Graft System
Source: J Clin Med. 2025 Nov 19;14(22):8203. doi: 10.3390/jcm14228203 (PMC12653420; doi:10.3390/jcm14228203)
Supplement: Supplementary file 1 [file jcm-14-08203-s001.zip]

Archive with 1 entries (1 files):
- jcm-3955331-supplementary.pdf
